# Supplementary material for: Development of Integrated Vectors with Strong Constitutive Promoters for High-Yield Antibiotic Production in Mangrove-Derived Streptomyces
Source: Mar Drugs. 2024 Feb 18;22(2):94. doi: 10.3390/md22020094 (PMC10890193; doi:10.3390/md22020094)
Supplement: Supplementary file 1 [file marinedrugs-22-00094-s001.zip]

Archive with 1 entries (1 files):
- marinedrugs-2875846-supplementary.pdf
